# Supplementary material for: Educational Interventions to Reduce Prescription and Dispensing of Antibiotics in Primary Care: A Systematic Review of Economic Impact
Source: Antibiotics (Basel). 2022 Sep 2;11(9):1186. doi: 10.3390/antibiotics11091186 (PMC9495011; doi:10.3390/antibiotics11091186)
Supplement: Supplementary file 1 [file antibiotics-11-01186-s001.zip]

Archive with 1 entries (1 files):
- antibiotics-1832469-supplementary.pdf
